# Supplementary material for: In vitro Digestion Characteristics of Hydrolyzed Infant Formula and Its Effects on the Growth and Development in Mice
Source: Front Nutr. 2022 Jun 24;9:912207. doi: 10.3389/fnut.2022.912207 (PMC9263559; doi:10.3389/fnut.2022.912207)
Supplement: Supplementary Table 1 — Infant formula nutrition facts per 5 FL OZ. [file Table_1.XLSX]

## Sheet: Sheet1
Nutrients	Per 100 Calories (5 FL OZ)	Brand A			Brand B			Brand C
		sIF	pHIF	eHIF	sIF	pHIF	eHIF	sIF	pHIF	eHIF
Protein	g	0.45	0.45	0.59	0.5	0.55	0.66892	0.47	0.55	0.57
Fat	g	1.3	1.2	1.23	1.27	1.29	1.26617	1.24	1.24	1.25
Carbohydrate	g	2.65	2.8	2.6	2.7	2.5	2.46067	2.65	2.62	2.5
Alpha-linolenic acid	mg	17	23.3	19	17	17.9	-	29.82	28.36	29.64
Linoleic acid	g	0.15	0.19	0.18	0.19	0.2	0.205454	0.16	0.15	0.16
Vitamine-A	mcg	18.2	23.8	24	20	22	21.5	19.64	18.18	18.93
Vitamine-D	mcg	0.32	0.3	0.36	0.37	0.31	0.3	0.44	0.44	0.46
Vitamine-E	mg	0.28	0.47	0.47	0.3	0.32	0.4778	0.4	0.36	0.36
Vitamine-K	mcg	1.57	2.05	2.1	1.72	2.2	1.9112	1.6	1.6	1.68
Thiamine(B1)	mcg	17.5	23.3	15	20	20	19.112	18.55	18.18	17.86
Riboflavin(B2)	mcg	32.2	58	38	41	36	21.501	44	36.36	35.71
Vitamine-B6	mcg	12.9	17	19	14.3	14.3	14.334	13.82	14.55	14.29
Vitamine-B12	mcg	0.04	0.05	0.057	0.07	0.05	0.07167	0.08	0.06	0.06
Niacin	mcg	161	252	238	158	220	238.9	156	156	314
Folic acid	mcg	3.22	3.8	3	4.3	3.8	3.8224	4.73	3.05	3.21
Pantothenic acid	mcg	120	224	142	136	124	119.45	124.73	128	118
Biotin	mcg	0.53	0.5	0.47	0.65	0.72	0.7167	0.51	0.65	0.79
Vitamine-C	mg	3.22	3.2	3.07	4.3	3.1	-	3.35	3.31	3.25
Inositol	mg	-	-	1.5	2	1.2	4.0613	1.42	1.49	1.18
Sodium	mg	8.8	9.6	7	6.7	8.4	11.2283	6.18	9.09	7.14
Potassium	mg	24.5	27.2	25	26	30	26.279	24.73	26.55	28.93
Copper	mcg	13.4	20.5	19.36	15.5	17.9	17.9175	14.55	14.55	14.29
Magnesium	mg	2.2	2.4	2	1.91	1.91	2.6279	1.85	1.85	1.89
Iron	mg	0.26	0.25	0.24	0.24	0.29	0.43002	0.19	0.19	0.19
Zinc	mg	0.15	0.23	0.24	0.19	0.24	0.2389	0.19	0.18	0.18
Manganese	mcg	1.84	4.4	1.4	4.3	4.3	5.9725	2.8	2.73	3.5
Calcium	mg	17.7	17.5	14	18.9	20	22.4566	20.73	16.73	16.79
Phosphorus	mg	9.8	9.7	8	11.5	11	12.4228	11.64	9.45	9.29
Iodine	mcg	2.67	3.3	3.07	4.1	4.1	3.5835	4.36	4.36	4.29
Chloride	mg	17.3	18	16	15.5	16.7	-	15.27	14.91	14.29
Selenium	mcg	0.6	0.7	0.57	0.65	0.65	0.66892	0.62	0.55	0.54
Choline	mg	2.44	2.4	2.6	5.7	5.7	5.7336	4.36	3.64	3.57
Taurine	mg	1.66	1.3	2	1.43	4	-	1.93	1.93	1.86
Galactooligosaccharide	g	-	-	-	0.07	-	-	-	-	-
Nucleotide	mg	0.92	0.7	-	0.73	-	-	1.16	1.16	1.14
L-carnitine	mg	0.41	0.45	0.4	0.48	0.48	-	0.58	0.36	0.36
